# Supplementary material for: Adding pieces to the puzzle of differentiated-to-anaplastic thyroid cancer evolution: the oncogene E2F7
Source: Cell Death Dis. 2023 Feb 10;14(2):99. doi: 10.1038/s41419-023-05603-8 (PMC9918458; doi:10.1038/s41419-023-05603-8)
Supplement: Supplementary file 3 — Supplementary Table S1 [file 41419_2023_5603_MOESM3_ESM.xlsx]

## Sheet: S1
Supplementary Table S1: Accession numbers for the thyroid gene expression profiles used
	(n° of samples)
GEO Accession Number (Reference)	ATC	DTC (PTC)	Normal	Reference
GSE76039	18	0	0	4
GSE65144	12	0	13	32
GSE33630	11	0	0	33-34
GSE29265	9	20	20	NA
GSE3467	0	9	9	35
GSE35570	0	32	51	36
GSE60542	0	27	25	37
GSE3678	0	7	7	NA
GSE53157	0	7	2	38
Total	50	102	127
