# Supplementary material for: Adding pieces to the puzzle of differentiated-to-anaplastic thyroid cancer evolution: the oncogene E2F7
Source: Cell Death Dis. 2023 Feb 10;14(2):99. doi: 10.1038/s41419-023-05603-8 (PMC9918458; doi:10.1038/s41419-023-05603-8)
Supplement: Supplementary file 4 — Supplementary Table S2 [file 41419_2023_5603_MOESM4_ESM.xlsx]

## Sheet: S2
Supplementary Table S2:Thyroid cancer samples used for Nanostring validation analysis
# Patient	Sample	Histology	Nanostring analysis
Patient 1	AT01_W	Well differentiated	excluded
	AT01_A	Anaplastic	excluded
Patient 2	AT02_W	Well differentiated	included	Mixed 1
	AT02_A	Anaplastic	included
Patient 3	AT03_W	Well differentiated	excluded
	AT03_A	Anaplastic	included	Only ATC
Patient 4	AT04_A	Anaplastic	excluded
Patient 5	AT05_W	Well differentiated	included	Mixed 2
	AT05_A	Anaplastic	included
Patient 6	AT06_A	Anaplastic	excluded
Patient 7	AT07_W	Well differentiated	included	Mixed 3
	AT07_A	Anaplastic	included
Patient 8	AT08_W	Well differentiated	excluded
	AT08_A	Anaplastic	excluded
Patient 9	AT09_W	Well differentiated	included	Mixed 4
	AT09_A	Anaplastic	included
Patient 10	AT10_W	Well differentiated	included	Only DTC
	AT10_A	Anaplastic	excluded
Patient 11	AT11_W	Well differentiated	excluded
	AT11_A	Anaplastic	excluded
Patient 12	AT12_W	Well differentiated	included	Mixed 5
	AT12_A	Anaplastic	included
Patient 13	AT13_W	Well differentiated	included	Mixed 6
	AT13_A	Anaplastic	included
Patient 14	AT14_A	Anaplastic	included	Only ATC
Patient 15	AT15_W	Well differentiated	excluded
	AT15_A	Anaplastic	included	Only ATC
Patient 16	AT16_A	Anaplastic	included	Only ATC
Patient 17	AT17_A	Anaplastic	included	Only ATC
Patient 18	AT18_W	Well differentiated	included	Mixed 7
	AT18_A	Anaplastic	included
Patient 19	AT19_A	Anaplastic	included	Only ATC
Patient 20	AT20_A	Anaplastic	included	Only ATC
Patient 21	AT21_W	Well differentiated	included	Mixed 8
	AT21_A	Anaplastic	included
Patient 22	AT22_A	Anaplastic	included	Only ATC
Patient 23	AT23_A	Anaplastic	included	Only ATC
