# Supplementary material for: Adding pieces to the puzzle of differentiated-to-anaplastic thyroid cancer evolution: the oncogene E2F7
Source: Cell Death Dis. 2023 Feb 10;14(2):99. doi: 10.1038/s41419-023-05603-8 (PMC9918458; doi:10.1038/s41419-023-05603-8)
Supplement: Supplementary file 5 — Supplementary Table S3 [file 41419_2023_5603_MOESM5_ESM.xlsx]

## Sheet: S3
Supplementary Table S3:Expression primers for qRT-PCR
target name	Forward primer	Reverse primer
E2F7	GCTGTCAGTCTTGGTGTGGA	CAGCGACTCCAGCACATTTA
Actin	ACCTTCTACAATGAGCTGCG	CCTGGATAGCAACGTACATGG
BRCA1	GTCCCATCTGTCTGGAGTTGA	GGCCCTTTCTTCTGGTTGAGA
FEN1	AGTGGAGCGAGCCAAATGAA	TACTCAGCCTCTTGACCCCA
CDC6	AAGCTGTCTCGGGCATTGAA	GCTGAGAGGCAGGGCTTTTA
E2F1	AGCTGGACCACCTGATGAAT	GAGGGGCTTTGATCACCATA
POLD1	AAACGCTGTTTGAAGCGGCA	GAGGTGCATCATCATCATCCCA
EXO1	AGCTACGCTGGGCAATATGT	ACTTCTTGAATGGGCAGGCA
CHAF1A	GCCGAAATCACGAGGTTCTTCC	AGAGGTCTGGATGGAAAGCGGT
CNOT6	ACAGAGTGCCTATGAGAGTGGC	CAGGATGCCTAAGGTGTTCAGC
INTS7	GGATGCTTGGTGACCTCATGGA	GCCTTACTTTCCACAGACAATGC
MCM10	TCAAGGAACTGATGGACCTGCC	CTCCAACATCCGCTGCTTCTGT
MDC1	GCAAGATGCCACCTGCTGAGAA	GCTTCAGGTACTGTAGGAGGCA
MLH1	GCCTTGGCACAGCATCAAACCA	ATGGCAAGGTCAAAGAGCGGTG
TICRR	TAGCAGGACACATTCTGCCTCC	GGAGACCGAATACTTTGGACTGG
TIMELESS	AAGTGGTCCAGGTGTCGGAGAA	GTGGGCACTATTCTGCTGGTAG
CDKN1A	GGAAGACCATGTGGACCTGT	GGCGTTTGGAGTGGTAGAAA
E2F8	TCCCCAAACCACAGGATTTA	CGGAAGTTGGTGAGACCATT
EZH2	TGGGAAAGTACACGGGGATA	CAGGATCGTCTCCATCATCA
MORF4L1	ATGGTGGCAGTACCAGTGAGAC	GCCACGGTTTTAGCTCTTCAGG
SMC1A	CCTGAGACCTTCTTGCCTCTTG	GAGGTGGCTCATAGCGAATCAC
TYMS	GGTGTTTTGGAGGAGTTGCTGTG	GGAGAATCCCAGGCTGTCCAAA
