# Supplementary material for: Adding pieces to the puzzle of differentiated-to-anaplastic thyroid cancer evolution: the oncogene E2F7
Source: Cell Death Dis. 2023 Feb 10;14(2):99. doi: 10.1038/s41419-023-05603-8 (PMC9918458; doi:10.1038/s41419-023-05603-8)
Supplement: Supplementary file 6 — Supplementary Table S4 [file 41419_2023_5603_MOESM6_ESM.xlsx]

## Sheet: S4
Supplementary Table S4:Incucyte measurements parameters
			Cleanup		Filter area		Eccentricity		Metric
		Segment adjustment	Hole Fill	Adjust size	min	max	min	max
8505c	proliferation	1.4	-	-	500	-	-	-	Phase Area Confluence Normalized on T0
	wound healing	1.3	750	-	3500	-	-	-	wound confluence (%)
Cal-62	proliferation	0.9	-	-	250	-	-	-	Phase Area Confluence Normalized on T0
	wound healing	1.5	750	-	1000	-	-	-	wound confluence (%)
