# Supplementary material for: Adding pieces to the puzzle of differentiated-to-anaplastic thyroid cancer evolution: the oncogene E2F7
Source: Cell Death Dis. 2023 Feb 10;14(2):99. doi: 10.1038/s41419-023-05603-8 (PMC9918458; doi:10.1038/s41419-023-05603-8)
Supplement: Supplementary file 7 — Supplementary Table S5 [file 41419_2023_5603_MOESM7_ESM.xlsx]

## Sheet: S5
Supplementary Table S5:Antibodies
			Experimental conditions
Name	Code	Manufacturer	ChIP	IF	Western Blot
Anti β-actin	A1978	Sigma - Aldrich	//	//	1:2000
Anti-mouse IgG-HRP	NXA931V	GE healthcare	//	//	1:5000
Anti E2F7	24489-I-AP	ProteinTech	5 µg	//	1:1000
Normal Rabbit IgG	2729S	Cell Signaling	5 µg	//	//
Anti yH2AX	sc-517348	Santa Cruz Biotechnology	//	1:200	//
Anti-mouse Alexa 555	A21422	Invitrogen	//	1:1000	//
