# Supplementary material for: Adding pieces to the puzzle of differentiated-to-anaplastic thyroid cancer evolution: the oncogene E2F7
Source: Cell Death Dis. 2023 Feb 10;14(2):99. doi: 10.1038/s41419-023-05603-8 (PMC9918458; doi:10.1038/s41419-023-05603-8)
Supplement: Supplementary file 8 — Supplementary Table S6 [file 41419_2023_5603_MOESM8_ESM.xlsx]

## Sheet: S6
Supplementary Table S6: Trend Up and Down signatures
Up Signature				Down Signature
S1 (n=25)	S2 (n=17)	S3 (n=29)		S1 (n=22)	S2 (n=29)	S3 (n=31)
ADM	ANLN	ADAM12		ABAT	BEX1	AIF1L
ALDH1A3	ASPM	BCAT1		ATP8A1	CLCNKB	ALDH1A1
BID	CDKN3	BUB1B		BEX2	COL23A1	AQP4
CDKN2B	CEP55	CCL20		CD24	COL9A3	C16orf89
COL10A1	CXCL5	CENPK		CDH1	CRABP1	CLDN8
CTSC	DLGAP5	COL11A1		CLIC3	CSGALNACT1	DIO1
EDIL3	DUXAP10	COL1A1		EPB41L4B	DPP6	DIO2
EVA1A	E2F7	COL1A2		FAM189A2	FAM167A	EDN3
FN1	MELK	COL5A1		FOXE1	GPM6A	FCGBP
FXYD5	MMP1	CTHRC1		GPX3	HGD	FGFR2
ICAM1	MMP12	CXCL8		HHEX	IGFBPL1	FOLR1
LOC100506403	PBK	INHBA		NEBL	KCNIP4	FREM2
LOC101928269	SERPINE1	KIAA0101		NTRK2	LOC646736	HLF
MRC2	SRPX2	LOXL2		PAX8	LRP1B	HSD17B6
NOX4	TMEM158	MS4A4A		PDE8B	MPPED2	IYD
NTM	TRIP13	NUSAP1		PLEKHH1	MUM1L1	KCNAB1
PLAU	UBE2C	PLAUR		PWAR6	PKHD1L1	KIAA1456
RAB27B		PMAIP1		SLC6A13	PPARGC1A	LRRC2
RUNX1		POSTN		SNRPN	RYR2	MATN2
RUNX2		RRM2		TG	SLC4A4	PCP4
SPOCK1		SCD		TSHR	SPX	PRDM16
TNC		SPP1		ZBED2	STXBP5L	PRTG
TREM1		TDO2			TCEAL2	PTCSC1
TYMS		TGFBI			TDRD9	SCUBE3
ULBP2		THBS1			TFCP2L1	SLC26A4
		TNFAIP6			TFF3	SLC26A4-AS1
		TOP2A			TMEM139	SMAD9
		UHRF1			TNFRSF11B	SORBS2
		VCAN			WSCD2	SORD
						TPO
						TXNL1
