# Supplementary material for: Adding pieces to the puzzle of differentiated-to-anaplastic thyroid cancer evolution: the oncogene E2F7
Source: Cell Death Dis. 2023 Feb 10;14(2):99. doi: 10.1038/s41419-023-05603-8 (PMC9918458; doi:10.1038/s41419-023-05603-8)
Supplement: Supplementary file 9 — Supplementary Table S7 [file 41419_2023_5603_MOESM9_ESM.xlsx]

## Sheet: S7
Supplementary Table S7: Clusters of relationship within the ATC specific gene module
Gene name	Signature	Cluster
CDKN3	S2	Cell cycle and mitosis regulation
CEP55	S2	Cell cycle and mitosis regulation
SERPINE1	S2	Extracellular matrix and cell movement
SRPX2	S2	Extracellular matrix and cell movement
UBE2C	S2	Cell cycle and mitosis regulation
ANLN	S2	Cell cycle and mitosis regulation
ASPM	S2	Cell cycle and mitosis regulation
TMEM158	S2	NA
TRIP13	S2	Cell cycle and mitosis regulation
DLGAP5	S2	Cell cycle and mitosis regulation
MELK	S2	Cell cycle and mitosis regulation
MMP1	S2	Extracellular matrix and cell movement
MMP12	S2	Extracellular matrix and cell movement
PBK	S2	Cell cycle and mitosis regulation
E2F7	S2	Cell cycle and mitosis regulation
CXCL5	S2	Extracellular matrix and cell movement
CENPK	S3	Cell cycle and mitosis regulation
COL1A2	S3	Extracellular matrix and cell movement
COL5A1	S3	Extracellular matrix and cell movement
CTHRC1	S3	Extracellular matrix and cell movement
INHBA	S3	Extracellular matrix and cell movement
PLAUR	S3	Extracellular matrix and cell movement
PMAIP1	S3	NA
RRM2	S3	Cell cycle and mitosis regulation
SPP1	S3	Extracellular matrix and cell movement
TGFBI	S3	Extracellular matrix and cell movement
TOP2A	S3	Cell cycle and mitosis regulation
VCAN	S3	Extracellular matrix and cell movement
ADAM12	S3	Extracellular matrix and cell movement
BCAT1	S3	Cell cycle and mitosis regulation
BUB1B	S3	Cell cycle and mitosis regulation
COL11A1	S3	Extracellular matrix and cell movement
NUSAP1	S3	Cell cycle and mitosis regulation
UHRF1	S3	Cell cycle and mitosis regulation
TDO2	S3	NA
TNFAIP6	S3	Extracellular matrix and cell movement
CCL20	S3	Extracellular matrix and cell movement
KIAA0101	S3	Cell cycle and mitosis regulation
LOXL2	S3	Extracellular matrix and cell movement
COL1A1	S3	Extracellular matrix and cell movement
POSTN	S3	Extracellular matrix and cell movement
THBS1	S3	Extracellular matrix and cell movement
CXCL8	S3	Extracellular matrix and cell movement
MS4A4A	S3	NA
SCD	S3	NA
