# Supplementary material for: Adding pieces to the puzzle of differentiated-to-anaplastic thyroid cancer evolution: the oncogene E2F7
Source: Cell Death Dis. 2023 Feb 10;14(2):99. doi: 10.1038/s41419-023-05603-8 (PMC9918458; doi:10.1038/s41419-023-05603-8)
Supplement: Supplementary file 10 — Supplementary Table S8 [file 41419_2023_5603_MOESM10_ESM.xlsx]

## Sheet: S8
Supplementary Table S8: Clinical features of ATC patients
#Patients	Sex	Age	Status	Follow up (months)	Metastasis sites	Histological (samples available)
Patient 1	M	72	NA	NA	lymph nodes, larynx	Well diff/ Anaplastic
Patient 2	M	58	NA	NA	NA	Well diff/ Anaplastic
Patient 3	M	67	DOC	78.0		Well diff/ Anaplastic
Patient 4	F	74	NA	NA	NA	Anaplastic
Patient 5	F	84	NA	NA	NA	Well diff/ Anaplastic
Patient 6	F	80	DOD	37.9		Anaplastic
Patient 7	M	39	NA	NA	NA	Well diff/ Anaplastic
Patient 8	M	59	DOD	0.6		Well diff/ Anaplastic
Patient 9	F	70	DOD	1.7		Well diff/ Anaplastic
Patient 10	F	73	DOC	194.7		Well diff/ Anaplastic
Patient 11	M	69	DOD	2.3		Well diff/ Anaplastic
Patient 12	F	52	DOC	100.8		Well diff/ Anaplastic
Patient 13	F	63	DOD	1.8	lung	Well diff/ Anaplastic
Patient 14	F	65	DOD	1.4	neck, mediastinum	Anaplastic
Patient 15	M	47	DOD	22.9	lung, pleura, lymph nodes	Well diff/ Anaplastic
Patient 16	F	74	NA	NA	lymph node	Anaplastic
Patient 17	M	80	DOD	2.8	lung, neck	Anaplastic
Patient 18	F	82	DOD	2.3	lung,	Well diff/ Anaplastic
Patient 19	M	78	DOD	4.6	lung, pleura, bone, lymph nodes	Anaplastic
Patient 20	M	74	DOD	9.9	neck, oropharynx, lymph nodes	Anaplastic
Patient 21	F	56	DOD	1.5	lung, lymph nodes	Well diff/ Anaplastic
Patient 22	F	63	AWD	NA		Anaplastic
Patient 23	F	84	DOD	2.8	lung, lymph nodes, bone	Anaplastic
F(Female); M (Male); DOD (Death of Disease); DOC (Death Out of Cancer); AWD (Alive With Disease); NA (Not Available); Well diff (well differentiated)
