# Supplementary material for: Adding pieces to the puzzle of differentiated-to-anaplastic thyroid cancer evolution: the oncogene E2F7
Source: Cell Death Dis. 2023 Feb 10;14(2):99. doi: 10.1038/s41419-023-05603-8 (PMC9918458; doi:10.1038/s41419-023-05603-8)
Supplement: Supplementary file 11 — Supplementary Table S9 [file 41419_2023_5603_MOESM11_ESM.xlsx]

## Sheet: S9
Supplementary Table S9: Nanostring analysis on Trend UP S2 and S3 genes
Gene name	Signature	mean_ATC	mean_DTC	sd_ATC	sd_DTC	FoldChange	log2_FC	MannWU	ATC_expressed_%	DTC_expressed_%	adjusted pValue
CDKN3	S2	202.657	9.02222	213.087	9.8088	22.462	4.48941	0.0002	100	55.6	0.001025
CEP55	S2	290.562	29.0011	231.06	46.1452	10.019	3.32467	0.0002	100	44.4	0.001025
DUXAP10	S2	561.073	66.1978	595.131	77.1378	8.47571	3.08333	0.0009	100	88.9	0.00205
SERPINE1	S2	3533.84	1000.32	2986.93	1367.43	3.53272	1.82078	0.0029	100	100	0.00516957
SRPX2	S2	219.096	21.3589	225.424	42.7381	10.2578	3.35865	0.0014	100	44.4	0.00287
UBE2C	S2	643.406	98.05	454.735	83.2239	6.56202	2.71414	0.0001	100	100	0.001025
ANLN	S2	203.038	13.8533	174.951	31.1768	14.6562	3.87344	0.0003	94.1	22.2	0.001025
ASPM	S2	84.9553	4.12778	70.8071	7.88444	20.5814	4.36327	0.0002	94.1	22.2	0.001025
TMEM158	S2	1325.85	77.7589	2104.45	111.773	17.0508	4.09177	0.0007	94.1	66.7	0.00179375
TRIP13	S2	183.46	8.91667	170.374	17.4989	20.575	4.36282	0.0002	94.1	33.3	0.001025
DLGAP5	S2	80.4459	1.91222	86.617	3.04415	42.0693	5.3947	0.0003	88.2	11.1	0.001025
MELK	S2	157.596	6.55333	154.505	15.6091	24.0482	4.58786	0.0008	88.2	22.2	0.00192941
MMP1	S2	1084.09	1.02333	3098.51	0.07	1059.37	10.049	0.0003	88.2	11.1	0.001025
MMP12	S2	489.194	17.9844	1105.91	33.6416	27.201	4.76559	0.018	76.5	44.4	0.0205
PBK	S2	52.8488	1.83333	59.232	2.5	28.8266	4.84933	0.0043	76.5	11.1	0.00678077
E2F7	S2	31.4741	3.9	42.7476	8.7	8.07029	3.01262	0.0162	64.7	11.1	0.0189771
CXCL5	S2	188.327	88.2578	288.68	243.508	2.13383	1.09344	0.1348	58.8	22.2	0.13817
CENPK	S3	108.022	6.31889	101.785	9.58179	17.0951	4.09552	0.0002	100	33.3	0.001025
COL1A2	S3	15906.6	3215.42	18956.3	3708.02	4.94697	2.30654	0.0131	100	100	0.0164
COL5A1	S3	4216.86	887.477	4287.56	1494.43	4.75151	2.24839	0.0064	100	100	0.00971852
CTHRC1	S3	4228.28	656.964	4704.04	806.384	6.43609	2.68618	0.0132	100	77.8	0.0164
INHBA	S3	468.181	111.522	350.76	218.279	4.19809	2.06973	0.0043	100	66.7	0.00678077
PLAUR	S3	334.636	70.5289	254.274	99.2788	4.74467	2.24631	0.0025	100	66.7	0.00465909
PMAIP1	S3	506.344	50.0544	313.463	54.6351	10.1159	3.33855	0.0006	100	77.8	0.00164
RRM2	S3	693.899	73.2044	672.613	105.75	9.47892	3.24472	0.0001	100	88.9	0.001025
SPP1	S3	5811.94	2560.47	11527.9	6660.53	2.26987	1.18261	0.011	100	100	0.0150333
TGFBI	S3	7413.64	3697.49	8028.26	9436.42	2.00505	1.00364	0.0035	100	100	0.00597917
TOP2A	S3	491.842	33.9422	418.509	45.6806	14.4906	3.85704	0.0006	100	77.8	0.00164
VCAN	S3	664.212	53.5078	858.654	78.4329	12.4134	3.63382	0.0025	100	44.4	0.00465909
ADAM12	S3	502.983	69.6367	628.984	138.348	7.22296	2.85259	0.0094	94.1	44.4	0.0132897
BCAT1	S3	216.406	65.4667	294.023	156.44	3.3056	1.72491	0.0117	94.1	44.4	0.0154742
BUB1B	S3	90.2982	6.16556	63.654	12.3436	14.6456	3.87239	0.0002	94.1	22.2	0.001025
COL11A1	S3	980.134	39.3667	1826.57	59.8399	24.8975	4.63793	0.0085	94.1	44.4	0.0124464
NUSAP1	S3	130.72	13.7422	95.3183	30.072	9.51229	3.24979	0.0005	94.1	33.3	0.00157692
UHRF1	S3	246.356	13.3811	227.117	29.1896	18.4108	4.20248	0.0003	94.1	33.3	0.001025
TDO2	S3	100.942	3.12333	124.936	6.67137	32.3188	5.0143	0.0014	76.5	11.1	0.00287
TNFAIP6	S3	58.7371	3.64444	85.5088	7.93333	16.1169	4.0105	0.0147	70.6	11.1	0.0177265
CCL20	S3	136.666	48.3111	180.528	105.235	2.82888	1.50023	0.084	64.7	22.2	0.0883077
