# Supplementary material for: Adding pieces to the puzzle of differentiated-to-anaplastic thyroid cancer evolution: the oncogene E2F7
Source: Cell Death Dis. 2023 Feb 10;14(2):99. doi: 10.1038/s41419-023-05603-8 (PMC9918458; doi:10.1038/s41419-023-05603-8)
Supplement: Supplementary file 12 — Supplementary Table S10 [file 41419_2023_5603_MOESM12_ESM.xlsx]

## Sheet: S10
Supplementary Table S10: 210 DEGs defining the core of the E2F7 transcriptional program
E2F2	RB1	JUNB	GMPS	TRIQK
RPS6KA1	IPO5	IER2	CAMK2N2	OXR1
TMEM200B	IRS2	LINC00662	SENP5	ATAD2
ORC1	ARHGEF40	HAUS5	LMLN	CHRAC1
PDE4DIP	ZNF219	CIC	ZNF595	RCL1
GABPB2	LRFN5	INAFM1	SLBP	FANCG
TPM3	LIN52	CARD8	TBC1D1	ZNF367
PMVK	CDCA4	FTL	PAICS	PHF19
ADAM15	WDR76	POLD1	NADK2	CNTRL
IFI16	PYGO1	KLF11	FBXO4	RPL12
UCK2	MORF4L1	RRM2	HMGCS1	LRRC8A
INTS7	TICRR	CRIM1	ARL15	TMEM250
PARP1	UNC45A	RAB1A	SREK1IP1	AP1S2
NID1	LRRC28	FHL2	DHFR	SMC1A
EXO1	NMRAL1	SLC20A1	SLF1	ZMAT1
MCM10	NFATC2IP	SMPD4	WDR36	PRPS1
YME1L1	MAZ	MCM6	UBE2B	ELF4
HIF1AN	GINS3	ARL6IP6	HNRNPA0	TMEM187
DCLRE1A	CNOT1	CDCA7	EGR1
IRF7	DYNC1LI2	NRP2	CNOT6
PGAP2	FHOD1	TTLL4	TFAP2A-AS2
WEE1	ACD	PTMA	SMIM13
PSMA1	SLC12A4	SH3BP4	MDC1
E2F8	SF3B3	PASK	TUBB
QSER1	PHLPP2	STK35	MSH5-SAPCD1
TRIM44	MNT	SNRPB	DAXX
DDB2	YBX2	SEC23B	ITPR3
FEN1	COPS3	RALGAPA2	FANCE
ATL3	SNORD3B-1	E2F1	RPL10A
DRAP1	SNORD3B-2	RBM39	CDKN1A
CLCF1	AC007952.4	PHF20	PIM1
POLD3	SPECC1	DSN1	ZFAND3
PRDM10	CDC6	RBL1	GLO1
ZNF384	BRCA1	MYBL2	BICRAL
ATF7IP	KPNB1	ADNP	ORC3
PDE3A	NFE2L1	SLCO4A1	CASP8AP2
SINHCAF	ATP5MC1	CHAF1B	EPB41L2
TUBA1B	ITGA3	CDC45	GUSB
CBX5	METTL2A	TRMT2A	AGFG2
PAN2	FBF1	L3MBTL2	LUC7L2
TIMELESS	TYMS	TADA3	TPK1
CAND1	ZSCAN30	MLH1	EZH2
E2F7	CHAF1A	CDC25A	DPYSL2
TCP11L2	SEMA6B	VGLL3	HGSNAT
RIC8B	RAVER1	POLQ	MCM4
UNG	TYK2	HMCES	TCEA1
ANKRD13A	ILF3-DT	TOPBP1	PEX2
UBL3	SPC24	PLSCR1	MMP16
